# Supplementary material for: Antimicrobial Susceptibility of Mycoplasma bovis Isolates from Veal, Dairy and Beef Herds
Source: Antibiotics (Basel). 2020 Dec 9;9(12):882. doi: 10.3390/antibiotics9120882 (PMC7764132; doi:10.3390/antibiotics9120882)
Supplement: Supplementary file 1 [file antibiotics-09-00882-s001.zip]

Archive with 2 entries (2 files):
- antibiotics-1024940-supplement-File S1 Results of gentamicin.pdf
- antibiotics-1024940-supplement-File S2_distribution of MICs per herd.xlsx
