# Supplementary material for: Antimicrobial Susceptibility of Mycoplasma bovis Isolates from Veal, Dairy and Beef Herds
Source: Antibiotics (Basel). 2020 Dec 9;9(12):882. doi: 10.3390/antibiotics9120882 (PMC7764132; doi:10.3390/antibiotics9120882)
Supplement: Supplementary file 1 [file antibiotics-09-00882-s001.zip › antibiotics-1024940-supplement-File S2_distribution of MICs per herd.xlsx]

## Sheet: Blad1
Supplementary file 2. Distribution of MIC values per sector (beef, dairy, veal)
	Distribution of Minimal inhibitory Concentration values (MIC) in beef cattle
		Number of isolates with MIC (µg/ml) of
Antimicrobial agent	0.03	0.06	0.12	0.25	0.5	1	2	4	8	16	32	64	128	>128	Total
Gamithromycin	-	1	0	0	0	3	1	3	6	10	4	0	1	38	67
Tilmicosin	-	0	0	0	0	0	0	0	1	0	0	3	7	58	69
Florfenicol	-	-	-	0	5	14	20	20	5	1	3	0	0	0	68
Doxycycline	-	3	3	17	19	11	12	1	0	0	0	0	0	0	66
Enrofloxacin	-	0	13	24	17	7	1	3	0	1	1	0	-	-	67
Tylosin	-	0	0	0	0	1	3	6	6	9	3	38	-	-	66
Tiamulin	23	17	14	9	4	0	0	1	-	-	-	-	-	-	68
Gentamycin	-	0	0	0	1	6	45	15	2	0	0	0	-	-	69
Oxytetracycline	-	-	6	1	10	15	21	12	4	0	0	0	0	0	69
	Distribution of Minimal inhibitory Concentration values (MIC) in dairy cattle
		Number of isolates with MIC (µg/ml) of
Antimicrobial agent	0.03	0.06	0.12	0.25	0.5	1	2	4	8	16	32	64	128	>128	Total
Gamithromycin	-	0	0	0	0	0	0	4	7	8	0	1	0	9	29
Tilmicosin	-	0	0	0	0	0	0	0	0	0	0	0	10	19	29
Florfenicol	-	-	-	0	0	9	6	10	2	1	1	0	0	0	29
Doxycycline	-	0	1	13	11	2	0	2	0	0	0	0	0	0	29
Enrofloxacin	-	0	1	8	10	5	1	0	1	0	0	1	-	-	27
Tylosin	-	0	0	0	0	0	0	3	5	7	0	14	-	-	29
Tiamulin	12	10	3	3	1	0	0	0	-	-	-	-	-	-	29
Gentamycin	-	0	0	0	0	2	20	6	0	0	0	1	-	-	29
Oxytetracycline	-	-	0	1	4	18	6	0	0	0	0	0	0	0	29
	Supplementary Material File 2 Distribution of Minimal inhibitory Concentration values (MIC) in veal calves
		Number of isolates with MIC (µg/ml) of
Antimicrobial agent	0.03	0.06	0.12	0.25	0.5	1	2	4	8	16	32	64	128	>128	Total
Gamithromycin	-	0	0	0	0	0	1	1	5	6	3	0	2	13	31
Tilmicosin	-	0	0	0	0	0	0	0	0	0	0	0	6	25	31
Florfenicol	-	-	-	0	0	2	11	12	5	0	0	0	0	0	30
Doxycycline	-	0	0	8	13	7	1	2	0	0	0	0	0	0	31
Enrofloxacin	-	0	2	13	7	7	0	0	1	1	0	0	-	-	31
Tylosin	-	0	0	0	0	0	0	2	4	4	3	18	-	-	31
Tiamulin	9	9	10	2	0	0	0	0	-	-	-	-	-	-	30
Gentamycin	-	0	0	0	0	1	16	12	1	1	0	0	-	-	31
Oxytetracycline	-	-	0	0	1	9	17	3	1	0	0	0	0	0	31
